# Supplementary material for: Genome-Wide Identification of YABBY Genes in Orchidaceae and Their Expression Patterns in Phalaenopsis Orchid
Source: Genes (Basel). 2020 Aug 19;11(9):955. doi: 10.3390/genes11090955 (PMC7563141; doi:10.3390/genes11090955)
Supplement: Supplementary file 1 [file genes-11-00955-s001.zip]

Archive with 4 entries (3 files):
- genes-872759-suppl/
- genes-872759-suppl/Supplementary_File_1_Supplemental_Fig_1-9.pdf
- genes-872759-suppl/Supplementary_File_2-Table_S1.xlsx
- genes-872759-suppl/Supplementary_File_3-Table_S2.pdf
