# Supplementary material for: Genome-Wide Identification of YABBY Genes in Orchidaceae and Their Expression Patterns in Phalaenopsis Orchid
Source: Genes (Basel). 2020 Aug 19;11(9):955. doi: 10.3390/genes11090955 (PMC7563141; doi:10.3390/genes11090955)
Supplement: Supplementary file 1 [file genes-11-00955-s001.zip › genes-872759-suppl/Supplementary_File_2-Table_S1.xlsx]

## Sheet: 工作表1
Supplemental Table S1. YABBY-related genes in phylogenetic tree and protein alignment
Species	Clades	Gene ID	Gene name
Abrus precatorius	YAB2	XP_027346217	ApYAB2
Abrus precatorius	INO	XP_027361580	APINO
Actinidia chinensis var. chinensis	INO	PSS26874	AccINO
Amborella trichopoda	CRC/DL	CAI47004.1	AmtCRC
Amborella trichopoda	YAB2	ERM93666	AmtYB2
Amborella trichopoda	INO	XP_006840679	AmtINO
Amborella trichopoda	FIL	XP_006840962.3	AmtFIL
Amborella trichopoda	YAB5	XP_006842053	AmtYB5
Ananas comosus	YAB2	XP_020095287	AcYAB4
Ananas comosus	INO	XP_020099516	AcINO
Ananas comosus	CRC/DL	XP_020105063	AcYAB7
Antirrhinum majus	YAB2	AAS10179	AmYAB2
Antirrhinum majus	CRC/DL	AAS10180	AmCRC
Antirrhinum majus	INO	AAS10181	AmINO
Apostasia shenzhenica	INO	Isolate in this study	AshINO
Apostasia shenzhenica	FIL	PKA48429	AshFIL.2
Apostasia shenzhenica	CRC/DL	PKA49723	AshDL
Apostasia shenzhenica	YAB2	PKA56987	AshYAB3
Apostasia shenzhenica	YAB2	PKA62133	AshYAB2
Apostasia shenzhenica	FIL	PKA64175	AshFIL.1
Arabidopsis thaliana	FIL	AAC69834	AtFIL
Arabidopsis thaliana	YAB2	AAD33716	AtYAB2
Arabidopsis thaliana	FIL	AAD33717	AtYAB3
Arabidopsis thaliana	INO	AAF23754	AtINO
Arabidopsis thaliana	CRC/DL	NM_105585	AtCRC
Asparagus asparagoides	CRC/DL	BAI68347	AaDL
Asparagus officinalis	YAB2	XP_020255937	AoYAB2
Asparagus officinalis	INO	XP_020263790	AoINO
Asparagus officinalis	CRC/DL	XP_020276732	AoDL
Brachypodium distachyon	CRC/DL	KQK22884	BdDL
Brassica juncea	CRC/DL	XP_002263611	BjCRC
Brassica rapa	INO	XP_009103178	BrINOb
Brassica rapa	CRC/DL	XP_009105464	BrCRC
Brassica rapa	FIL	XP_009111512	BrYAB3
Brassica rapa	INO	XP_009115528	BrINOa
Brassica rapa	FIL	XP_009142321	BrFIL
Brassica rapa	YAB2	XP_009148101	BrYAB2
Cabomba caroliniana	FIL	BAJ83620	CcFIL
Cabomba caroliniana	INO	BAJ83621	CcINO
Cabomba caroliniana	CRC/DL	BAJ83622	CcCRC
Cabomba caroliniana	YAB2	BAJ83623	CcYAB2
Cabomba caroliniana	YAB2	BAJ83623	CcYAB2
Cabomba caroliniana	YAB5	BAJ83624	CcYAB5
Capsicum annuum	INO	PHT68177	CaINO
Capsicum annuum	FIL	XP_016545580	CaYAB1
Capsicum annuum	FIL	XP_016568967	CaYAB4
Capsicum eximium	INO	AWQ60033	CeINO
Carex littledalei	CRC/DL	KAF3326740	ClDL
Castanea mollissima	YAB2	KAF3967720	CmYAB2
Citrus clementina	INO	XP_006438330	CicINO
Cymbidium goeringii	CRC/DL	ADI58463	CgDL
Cynophalla flexuosa	CRC/DL	AAW83045	CfCRC
Dendrobium catenatum	YAB2	PKU64994	DcaYAB3
Dendrobium catenatum	CRC/DL	PKU69929	DcaDL1
Dendrobium catenatum	FIL	PKU79106	DcaFIL.1
Dendrobium catenatum	CRC/DL	PKU86051	DcaDL2
Dendrobium catenatum	INO	Isolate in this study	DcaINO
Dendrobium catenatum	FIL	XP_020674395	DcaFIL.2
Dendrobium catenatum	CRC/DL	XP_020678472	DcaDL3
Dendrobium catenatum	YAB2	XP_020682129	DcaYAB2
Digitaria exilis	CRC/DL	CAB3496665	DeDL
Durio zibethinus	YAB2	XP_022756051	DzYAB2
Durio zibethinus	INO	XP_022775586	DzINO
Elaeis guineensis	CRC/DL	XP_010939213	EgDL
Elaeis guineensis	YAB2	XP_029116808	EgYAB2
Elaeis guineensis	INO	XP_029124405	EgINO
Ensete ventricosum	CRC/DL	RRT32785	EvDL
Ensete ventricosum	INO	RWW15898	EvINO
Ensete ventricosum	YAB2	RZR73288	EvYAB2
Fragaria vesca	INO	XP_011463139	FvINO
Gastrodia elata	CRC/DL	Isolate in this study	GelDL1
Gastrodia elata	FIL	Isolate in this study	GelFIL.1
Gastrodia elata	FIL	Isolate in this study	GelFIL.2
Gastrodia elata	INO	Isolate in this study	GelINO
Gastrodia elata	YAB2	Isolate in this study	GelYAB2
Glycine max	INO	NP_001344732	GmYABBY8
Glycine max	YAB2	NP_001344752	GmYABBY11
Glycine max	CRC/DL	XP_003517857	GmYABBY2
Glycine max	INO	XP_003551210	GmYABBY17
Glycine max	INO	XP_014625794	GmYABBY1
Glycine max	INO	XP_025983992	GmYABBY6
Glycine max	INO	XP_025985248	GmYABBY10
Gossypium barbadense	CRC/DL	KAB2041458	GbCRC
Gossypium barbadense	YAB2	KAB2065685	GbYB2
Gossypium barbadense	INO	KAB2097419	GbINO
Hevea brasiliensis	YAB2	XP_021664753	HbYAB2
Hevea brasiliensis	INO	XP_021692543	HbINO
Jatropha curcas	INO	KDP26614	JcINO
Juncus prismatocarpus subsp. leschenaultii	CRC/DL	BAJ14106	JpDL
Juncus wallichianus	CRC/DL	BAJ14110	JwDL
Lilium longiflorum	CRC/DL	ABP35569	LiYAB1
Lupinus angustifolius	INO	XP_019446513	LaINO
Malus domestica	YAB2	NP_001280989	MdYAB2
Malus domestica	CRC/DL	XP_008339784	MdCRC
Malus domestica	INO	XP_008340352	MdYAB4
Monotropa hypopitys	INO	AQM50864	MhINO
Musa acuminata subsp. malaccensis	CRC/DL	XP_009395243	MaDL
Musa acuminata subsp. malaccensis	YAB2	XP_009407727	MaYAB2
Musa acuminata subsp. malaccensis	INO	XP_018681249	MaYAB7
Nicotiana tabacum	YAB2	XP_016461884	NtYAB2
Nicotiana tobacum	CRC/DL	AAW83046	NtCRC
Nicotiana tomentosiformis	FIL	XP_009600360	NtYAB1.2
Nicotiana tomentosiformis	FIL	XP_009609785	NtYAB1.1
Nymphaea colorata	YAB2	XP_031473777	NcYAB2
Nymphaea colorata	INO	XP_031477619	NcINO
Nymphaea colorata	CRC/DL	XP_031490637	NcDL
Nymphaea colorata	FIL	XP_031502760	NcYAB4
Nymphaea colorata	YAB5	XP_031504923	NcYAB5
Olea europaea	CRC/DL	XP_022846429	OeCRC
Oryza sativa	CRC/DL	AY494713	OsDL
Oryza sativa	INO	LOC9268430	OsYAB7
Oryza sativa	FIL	Q01JG2	OsYAB5
Oryza sativa	YAB2	Q10FZ7	OsYAB2
Oryza sativa	YAB2	Q2QM17	OsYAB6
Oryza sativa	FIL	Q6H668	OsYAB4
Oryza sativa	YAB2	Q7XIM7	OsYAB1
Oryza sativa	FIL	Q8L556	OsYAB3
Panicum hallii	CRC/DL	XP_025797474	PahDL
Petunia x hybrid	CRC/DL	AAW83048	PhCRC
Phalaenopsis equestris	CRC/DL	XP_020572967	PeDL1
Phalaenopsis equestris	YAB2	XP_020574278	PeYAB2
Phalaenopsis equestris	CRC/DL	XP_020583837	PeDL2
Phalaenopsis equestris	INO	XP_020589671	PeINO
Phalaenopsis equestris	FIL	XP_020592548	PeYAB1
Phalaenopsis equestris	FIL	XP_020593943	PeFIL
Phalaenopsis equestris	YAB2	XP_020596475	PeYAB3
Phalaenopsis equestris	YAB2	XP_020597453	PeYAB4
Phoenix dactylifera	CRC/DL	XP_008785629	PdDL
Phoenix dactylifera	YAB2	XP_008810627	PdYAB2
Phoenix dactylifera	INO	XP_008812180.2	PdYAB7
Platanthera guangdongensis	CRC/DL	Isolate in this study	PgDL1
Platanthera guangdongensis	CRC/DL	Isolate in this study	PgDL2
Platanthera guangdongensis	FIL	Isolate in this study	PgFIL
Platanthera guangdongensis	INO	Isolate in this study	PgINO
Platanthera guangdongensis	YAB2	Isolate in this study	PgYAB2
Platanthera guangdongensis	YAB2	Isolate in this study	PgYAB3
Platanthera zijinensis	CRC/DL	Isolate in this study	PzDL1
Platanthera zijinensis	CRC/DL	Isolate in this study	PzDL2
Platanthera zijinensis	FIL	Isolate in this study	PzFIL
Platanthera zijinensis	INO	Isolate in this study	PzINO
Platanthera zijinensis	YAB2	Isolate in this study	PzYAB2
Platanthera zijinensis	YAB2	Isolate in this study	PzYAB3.1
Platanthera zijinensis	YAB2	Isolate in this study	PzYAB3.2
Populus euphratica	YAB2	XP_011024888	PeuYAB2
Populus euphratica	INO	XP_011034119	PeuINO.2
Populus euphratica	INO	XP_011045290	PeuINO.1
Prunus avium	INO	XP_021809744	PaINO
Prunus mume	INO	XP_008221876	PmINO
Prunus mume	YAB2	XP_008230517	PmYAB2
Prunus mume	CRC/DL	XP_008243820	PmCRC
Prunus persica	YAB2	XP_007207250	PpYAB2
Prunus persica	CRC/DL	XP_007223999.2	PpCRC
Prunus persica	INO	XP_007226582	PpINO
Quercus suber	YAB2	XP_023929543	QsYAB2
Raphanus sativus	FIL	XP_018454386	RaYAB3
Raphanus sativus	FIL	XP_018476407	RaYAB1
Ricinus communis	INO	XP_025014264	RcINO
Ruscus aculeatus	YAB2	BAF56419	RaYAB2
Setaria italica	CRC/DL	XP_012704688	SiDL
Solanum lycopersicum	FIL	XP_004229793	SlYAB1
Solanum lycopersicum	CRC/DL	XP_004239032	SlCRC
Solanum lycopersicum	INO	XP_004239339	SlINO
Solanum lycopersicum	YAB2	XP_004241356	SlYAB2
Solanum lycopersicum	FIL	XP_004245737	SlYAB3
Sorghum bicolor	YAB2	XP_002442565	SbYAB6
Sorghum bicolor	FIL	XP_002448235	SbYAB5
Sorghum bicolor	FIL	XP_002452852	SbYAB4
Sorghum bicolor	YAB2	XP_002459367	SbYAB1
Sorghum bicolor	FIL	XP_002464399	SbYAB3
Sorghum bicolor	INO	XP_021309286	SbYAB7
Sorghum bicolor	YAB2	XP_021312905	SbYAB2
Sorghum bicolor	CRC/DL	XP_021307124	SbDL
Spatholobus suberectus	CRC/DL	TKY69532	SsDL
Tarenaya hassleriana	INO	XP_010533193	ThINO
Theobroma cacao	INO	EOY00530	TcINO
Theobroma cacao	CRC/DL	EOY01637	TcCRC
Theobroma cacao	YAB2	XP_007015607	TcYAB2
Trema orientale	INO	PON98987	ToINO
Triticum aestivum	CRC/DL	AAQ11881	TaCRC
Triticum aestivum	INO	SPT17272	TaINO
Vanilla planifolia	CRC/DL	Isolate in this study	VpoDL1
Vanilla planifolia	CRC/DL	Isolate in this study	VpoDL2
Vanilla planifolia	FIL	Isolate in this study	VpoFIL.1
Vanilla planifolia	FIL	Isolate in this study	VpoFIL.2
Vanilla planifolia	INO	Isolate in this study	VpoINO
Vanilla planifolia	YAB2	Isolate in this study	VpoYAB2
Vanilla planifolia	YAB2	Isolate in this study	VpoYAB3
Vanilla shenzhenica	CRC/DL	Isolate in this study	VshDL1
Vanilla shenzhenica	CRC/DL	Isolate in this study	VshDL2
Vanilla shenzhenica	FIL	Isolate in this study	VshFIL.1
Vanilla shenzhenica	FIL	Isolate in this study	VshFIL.2
Vanilla shenzhenica	INO	Isolate in this study	VshINO
Vanilla shenzhenica	YAB2	Isolate in this study	VshYAB2
Vanilla shenzhenica	YAB2	Isolate in this study	VshYAB3
Vitis vinifera	FIL	XP_002266233	VvYAB4
Vitis vinifera	CRC/DL	XP_010650015	VvCRC
Vitis vinifera	FIL	XP_010661657	VvYAB1
Zea mays	YAB2	ACG42776	ZmYAB3
Zea mays	FIL	BT040048	ZmYAB8
Zea mays	FIL	NP_001105230	ZmYAB14
Zea mays	YAB2	NP_001140845	ZmYAB11
Zea mays	YAB2	NP_001141765	ZmYAB6
Zea mays	INO	NP_001149494	ZmYAB2
Zea mays	CRC/DL	NP_001183591.1	ZmYAB4
Zea mays	FIL	KJ727991	ZmYAB9
Ziziphus jujuba	INO	XP_015894702	ZjINO
